# Supplementary material for: Sexual dysfunction in women with hypermobile Ehlers–Danlos syndrome and hypermobility spectrum disorders: an online community-based study
Source: Rheumatol Adv Pract. 2025 Feb 27;9(2):rkaf023. doi: 10.1093/rap/rkaf023 (PMC11964486; doi:10.1093/rap/rkaf023)
Supplement: rkaf023_Supplementary_Data [file rkaf023_supplementary_data.zip]

Archive with 1 entries (1 files):
- 24-239 Supplementary Material.docx
